# Supplementary material for: Defining the Protein Phosphatase 2A (PP2A) Subcomplexes That Regulate FoxO Transcription Factor Localization
Source: Cells. 2025 Feb 27;14(5):342. doi: 10.3390/cells14050342 (PMC11899004; doi:10.3390/cells14050342)
Supplement: Supplementary file 1 [file cells-14-00342-s001.zip]

Archive with 1 entries (1 files):
- cells-3479739-supplementary.pdf
